# Supplementary material for: Factors Associated with Willingness to Receive a COVID-19 Vaccine in Adult Polish Population—A Cross-Sectional Survey
Source: Vaccines (Basel). 2022 Oct 14;10(10):1715. doi: 10.3390/vaccines10101715 (PMC9609836; doi:10.3390/vaccines10101715)
Supplement: Supplementary file 1 [file vaccines-10-01715-s001.zip]

Archive with 1 entries (1 files):
- vaccines-1918872-supplementary.pdf
